# Supplementary material for: Complex Analysis of Endothelial Markers as Potential Prognostic Indicators in Luminal Invasive Breast Carcinoma Patients: Outcomes of a Six-Year Observational Study
Source: Biomedicines. 2023 Aug 10;11(8):2246. doi: 10.3390/biomedicines11082246 (PMC10452676; doi:10.3390/biomedicines11082246)
Supplement: Supplementary file 1 [file biomedicines-11-02246-s001.zip]

Archive with 1 entries (1 files):
- biomedicines-2446607-SI.pdf
